# Supplementary material for: The parallel biosynthesis routes of hyperoside from naringenin in Hypericum monogynum
Source: Hortic Res. 2023 Aug 17;10(9):uhad166. doi: 10.1093/hr/uhad166 (PMC10506691; doi:10.1093/hr/uhad166)
Supplement: Web_Material_uhad166 [file web_material_uhad166.zip]

Archive with 1 entries (1 files):
- Supporting Information-clean.pdf
